# Supplementary material for: Patient-centered infertility questionnaire for female clients (PCIQ-F): part I: questionnaire development
Source: BMC Med Res Methodol. 2021 Sep 20;21:188. doi: 10.1186/s12874-021-01376-w (PMC8454158; doi:10.1186/s12874-021-01376-w)
Supplement: Supplementary file 1 — Additional file 1: Item pool with face validity index for calrity and importance, and the decision taken. FVI and S-FVI/Ave after deleting items. Content validity index with items decision. The items for draft patient-centered infertility care questionnaire for female clients (PCIQ-F), with item and domain content validity index. [file 12874_2021_1376_MOESM1_ESM.xlsx]

## Sheet: Appendix 1
Item pool with face validity index for calrity and importance, and the decision taken
No.	Domains	Items	I-FVI(Clarity)		I-FVI (Importance)			Summary: 28 items generally scored low (clarity and/or importance). Of them 18 items were deleted, 10 items rewritten. Apart from the 28 items with low score, more items with good score were deleted (10 items) or megrged with others (1 item) based on experts comments and meeting of research team members
			Score	Action	Score	Action
1	Accessibility	How easy is to find appointments at a fitting time?	0.8	Delete	0.7	delete
2	14	Have you given appointment at the time that is out of the purpose of your visit (like for ovulation monitoring)?	1		1
3		What is the nearest appointment you usually find? E.g. within a week, >1wk-3wk, >3wk- 5 wk, > 5 wk	0.5	Rewrite	0.8			28 deleted	1 merged	10 Rewritten
4		How easy is it to reach the health facility for infertility treatment?	0.6	delete	0.9			1	18 (merged with 19)	3
5		How smooth is it to book an appropriate appointment?	0.9		0.9			4		8
6		How smooth was the process to receive health services; e.g. open a file, medications dispension, referral to do image or lab tests …?	1		0.8			7		12
7		To what extent did this health facility show justice in providing services e/g. booking appointment, go into the clinic…?	0.6	delete	0.6	delete		14		21
8		How frequent did you need an intermediary to book appointment or access health services for infertility?	0.7	Rewrite	0.8			15		38
9		Did you receive a contact no. to use in case you need urgent help?	0.8		1			20		50
10		Have you needed to communicate with your physicians through phone like by calls or whatsApp and couldn’t not reach them?	1		1			32		53
11		How frequent this scenario happened to you: You are waiting to see your physician for fertility issues, the nurse came: “excuse me! The physician has an urgent operation or delivery so he/she must leave now”?	1		1			34		54
12		What is the average waiting time you spend before entering the clinic?	0.7	Rewrite	0.8			36		56
13		How frequent did you go for infertility care with a prescheduled appointment and did not receive the service ontime?	0.8		1			39		63
14		To what extent did you face the problem of overcrowdening while receiving health care in this facility?	0.5	delete	0.8			46
15	Minimizing cost	To what extent do you find infertility treatment free of charge in public hospitals.	0.8	Delete	0.9			47
16	3	How do you rate the cost of fertility care in this health facility?	0.8		1			48
17		To what extent did you find this helth facility putting efforts to minimize the cost of fertility care?	0.8		1			49
18	Physical comfort	How do you rate the cleanliness in the waiting areas	1	Merge w 19	1			51
19	11	How do you rate the cleanliness in this health facility's rooms	0.8		1			52
20		How do you rate the cleanliness in the water closet	0.7	delete	1			55
21		How do you rate the tidiness in this health facility in general?	0.7	Rewrite	1			57
22		Were you in this health facility and did not find a chair to set while waiting your turn?	0.9		1			70
23		How do you rate the comfort in this health facility in general?	0.8		1			74
24		Did you need assistance while in this health facility but you did not receive help?	1		1			95
25		How fast you usually receive help when you ask for while in this health facility?	1		0.9			100
26		How do you rate the nursing care you recived?	1		1			101
27		Did you complain of pain while in this health facility and did not receive pain management?	0.8		0.78			104
28		Was your physician keen to prescribe the least number of effective medicine doses?	0.9		0.9			106
29	Privacy	Is there a special unit for women infertility care in this health facility?	0.8		1			110
30	12	Did this health facility provide a female physician to examine you if you asked for that? The answers include: -I don’t care	0.9		0.9			112
31		Did your physician or nurse expose intimate parts of your body unnecessarily?	1		0.8			118
32		Did your physician or nurse consider your preferences regarding privacy?	0.3	delete	0.9			Yellow indicates items with good score
33		To what extent did you feel that your privacy was respected?	0.8		0.9			Red indicates items with low score
34		Did your physician or nurse let you know who are the health staff in the room when you recive fertility care?	0.7	delete	0.9
35		Did you feel that the number of people in the room is over?	0.9		0.9
36		Was there another patient with you in the same room while you were receiving fertility care?	0.7	delete	0.9
37		Did your physician or nurse take your permission before allowing other persons to go into the room like trainees, physicians…etc?	0.8		0.8
38		Did your physician or nurse tell others about your infertility issues while you preferred not to?	0.6	Rewrite	1
39		Did your physician ask you about your preference regarding your husband involvement in infertility care?	0.8	Delete	1
40		Did your physician involve your husband in fertility care; his presence, explanation of your issues,…? NB: the answer will include -I prefer not to	1		1
41	Staff attitude and communication	Did the healthcare team deal with you with respect and dignity?	0.8		1
42	20	Have you ever visited a physician for fertility issues then did not continue with him/her due to poor communication/behavior?	0.8		0.8
43		To what extent did you feel your physician cared about you?	0.8		0.9
44		Did your physician spend adequate time with you?	0.8		1
45		How do you rate the physicians communication during your treatment journey?	0.8		0.9
46		How do you rate the nurse communication during your treatment journey?	0.8	Delete	0.9
47		How do you rate the staff communication during your treatment journey?	0.8	delete	0.6	delete
48		Did the healthcare team members respect each other?	0.6	delete	0.6	delete
49		Did you notice inappropriate behavior from any healthcare team member?	0.6	delete	0.4	delete
50		Did your physician or nurse tell you something during your treatment journey then you discovered it was not true?	0.6	Rewrite	0.9
51		Have you booked for an operation or procedure to be done by your physician then another one did it for you without your permission?	0.6	delete	0.9
52		Was your physician honest about the possible outcomes of infertility care? E.g. success rate of ICSI	0.5	delete	1
53		Was the healthcare team willing to tell you about errors or incidents, if happened?	0.5	Rewrite	1
54		To what extent can you trust your physician?	0.6	Rewrite	0.9
55		Did you notice maetrialiastic behaviours from your physician or nurse?	0.4	Delete	0.8
56		Did you need to pay extra fees directly to your physician or nurse to receive fertility care?	0.6	Rewrite	1
57		To what extent did the medical team practice medicine in love and dedication?	0.6	delete	0.8
58		Have you ever felt that your physician or nurse was bored and want just to finish and leave?	0.8		1
59		To what extent was your physician patient with you?	0.8		1
60		Did your physician or nurse empower you by religious support during fertility care?	0.8		0.8
61	Staff competence	Were the physicians in this facility well-known, has good reputation?	1		0.9
62	11	Did your physicians ask about history of your illness adequately?	0.8		0.8
63		Did your physician give you the prescription without examining your body?	0.7	Rewrite	1
64		Did your physician order investigations needed before describing medicine?	1		1
65		How competent are the physicians in this facility?	0.8		0.9
66		How accurate and precise are the physicians in this facility?	0.8		1
67		Did you feel your physician understands you fast and well?	0.8		1
68		Did your physician reach the diagnosis for your infertility problem?	1		1
69		Did your physician give you curative solutions for your infertility problem?	1		1
70		Was your physician keen to prescribe medicines with the least side effects?	0.8	delete	0.7	delete
71		Did your physician consider all the aspects related to your infertility like psychological, life style factor…?	1		1
72	Information and education	To what extent did your physicians talk and receive during medical consultation?	1		1
73	24	What is the average length of consultation you had for fertility issues?	1		1
74		Have you ever felt that you extract the words from your physician by effort?	0.5	delete	0.8
75		To what extent did your physician help you to understand your infertility problem fully?	1		0.8
76		Did you need to search or ask other persons (other than your physician) to understand your infertility problem and its treatment more?	1		1
77		Did your physicians tell you about all treatment options suitable for you?	0.8		0.9
78		Did you usually receive adequate information about each of the available treatment options?	0.8		1
79		Have you ever enrolled in treatment plan then finally discovered that there are other better treatment options were not disclosed to you?	1		0.8
80		Did your physician explain for you what do expect before, during and after any procedures?	0.8		0.9
81		Did you recive clear home care instructions, e.g. how to use the medicines?	0.8		0.9
82		Did your physician discuss with you clearly the follow up plan; what will be in the next visit?	0.9		0.8
83		Were you informed about common medicines side effects before starting using them?	1		1
84		Did any medical team member teach you how to self-inject your medicine?	1		1
85		How do you rate the information you received during fertility treatment juorney in general?	1		1
86		Did your physician explain adequately the results of your investigations?	1		1
87		Did your physician discuss what you should do or avoid during your treatment period?	1		0.8
88		Did your physician explain for you adequately what are the possible complications of your complaint especially if not treated?	1		0.8
89		Have you ever felt that you do not know what to do (being lost) when you went out fertility clinic?	1		1
90		Did you receive written information from the healthcare team?	1		1
91		To what extent did you understand the information given by healthcare team?	1		1
92		Did your physician welcome your questions?	1		0.8
93		Did your physician and nurse answer your queries comprehensively?	1		1
94		Did your physician provide awareness-raising concerning fertility issues for you and your husband?	1		1
95		Did you receive infertility awareness-raising activity invitation or announcement through this health facility?	1	delete	0.5	delete
96	Psychological and emotional support	Did your physician listen to you carefully?	1		1
97	12	Did your physician allow you to speak without interrupting you early?	1		0.9
98		Did you feel that your physician considered your personal and special situation when providing care?	1		1
99		To what extent the medical team show empathy when dealing with you?	1		0.8
100		To what extent did your physician prepair and support you psychologically during the fertility treatment?	1	delete	0.8
101		Did your physicians consider the psychosocial impacts of infertility problem on you?	1	delete	1
102		Did your physicians give you a realistic hope during fertility care?	1		1
103		Did your physician give you a depressive talk regarding your fertility issues? E.g.“It is impossible to get pregnant”	1		1
104		How frequest did your physician pointed finger at you (blame you) for infertility?	1	delete	0.8
105		Did you had adequate psychosocial support during treatment journey?	1		0.8
106		Did the medical team help you to get support from social workers or psychologists?	1	delete	0.8
107		To what extent did your physician or nurse motivate you?	1		0.8
108	Continuity and coordination of care	Did you feel that your physician had checked your medical record before starting with you?	1		1
109	13	How often did you need to repeat the same story to your physicians during infertility treatment journey?	1		1
110		Did your physician consider your previous history when providing fertility care?	1	delete	0.8
111		To what extent did your physician consider your husband fertility issues?	1		1
112		Did your physician communicate with the physician caring of your husband fertility issues?	1	delete	0.8
113		Did your physician share with you a clear treatment plan from the start?	1		1
114		Did your physician provide ongoing follow up of your case?	1		1
118		Did you follow up your fertility issues with the same physician?	1	delete	0.8
119		Did you have one physician responsible of follow up of your case and decision-making?	1		0.8
120		How often did you get contradictory information from different physicians or nurses (one says one thing, the other says something different)?	1		1
121		Did your physicians involve other speciality in your case e.g. dietician, psychologist,…?	1		1
122		Did your physician make your treatment journey longer than it should be?	1		1
123		Did you pause unnecessarily between a setp to the next during fertility care?	1		1
115	Participation in care	Did your physician share you updates in your treatment plan, if needed?	1		0.8
116	3	Did your physician encourage you to participate in the decisions about your treatment?	1		1
117		Did you have an easy access to your own medical record during the treatment period?	1		1
		S-FVI/Ave	0.862602		0.906504
Key		For deletion
		Item with I-FVI <0.78
I-FVI	Item face validity index
S-FVI/Ave	Scale face validity index

## Sheet: Appendix 2
FVI and S-FVI/Ave after deleting items
No.	Domains	Items	I-FVI(Clarity)		I-FVI (Importance)
			Score	Action	Score	Action
2	Accessibility	Have you given appointment at the time that is out of the purpose of your visit (like for ovulation monitoring)?	1		1
3	14	What is the nearest appointment you usually find? E.g. within a week, >1wk-3wk, >3wk- 5 wk, > 5 wk	0.5	Rewrite	0.8
5		How smooth is it to book an appropriate appointment?	0.9		0.9
6		How smooth was the process to receive health services; e.g. open a file, medications dispension, referral to do image or lab tests …?	1		0.8
8		How frequent did you need an intermediary to book appointment or access health services for infertility?	0.7	Rewrite	0.8
9		Did you receive a contact no. to use in case you need urgent help?	0.8		1
10		Have you needed to communicate with your physicians through phone like by calls or whatsApp and couldn’t not reach them?	1		1
11		How frequent this scenario happened to you: You are waiting to see your physician for fertility issues, the nurse came: “excuse me! The physician has an urgent operation or delivery so he/she must leave now”?	1		1
12		What is the average waiting time you spend before entering the clinic?	0.7	Rewrite	0.8
13		How frequent did you go for infertility care with a prescheduled appointment and did not receive the service ontime?	0.8		1
16	Minimizing cost	How do you rate the cost of fertility care in this health facility?	0.8		1
17	3	To what extent did you find this helth facility putting efforts to minimize the cost of fertility care?	0.8		1
19	Physical comfort	How do you rate the cleanliness in this health facility's rooms	0.8		1
21	11	How do you rate the tidiness in this health facility in general?	0.7	Rewrite	1
22		Were you in this health facility and did not find a chair to set while waiting your turn?	0.9		1
23		How do you rate the comfort in this health facility in general?	0.8		1
24		Did you need assistance while in this health facility but you did not receive help?	1		1
25		How fast you usually receive help when you ask for while in this health facility?	1		0.9
26		How do you rate the nursing care you recived?	1		1
27		Did you complain of pain while in this health facility and did not receive pain management?	0.8		0.78
28		Was your physician keen to prescribe the least number of effective medicine doses?	0.9		0.9
29	Privacy	Is there a special unit for women infertility care in this health facility?	0.8		1
30	12	Did this health facility provide a female physician to examine you if you asked for that? The answers include: -I don’t care	0.9		0.9
31		Did your physician or nurse expose intimate parts of your body unnecessarily?	1		0.8
33		To what extent did you feel that your privacy was respected?	0.8		0.9
35		Did you feel that the number of people in the room is over?	0.9		0.9
37		Did your physician or nurse take your permission before allowing other persons to go into the room like trainees, physicians…etc?	0.8		0.8
38		Did your physician or nurse tell others about your infertility issues while you preferred not to?	0.6	Rewrite	1
40		Did your physician involve your husband in fertility care; his presence, explanation of your issues,…? NB: the answer will include -I prefer not to	1		1
41	Staff attitude and communication	Did the healthcare team deal with you with respect and dignity?	0.8		1
42	20	Have you ever visited a physician for fertility issues then did not continue with him/her due to poor communication/behavior?	0.8		0.8
43		To what extent did you feel your physician cared about you?	0.8		0.9
44		Did your physician spend adequate time with you?	0.8		1
45		How do you rate the physicians communication during your treatment journey?	0.8		0.9
50		Did your physician or nurse tell you something during your treatment journey then you discovered it was not true?	0.6	Rewrite	0.9
53		Was the healthcare team willing to tell you about errors or incidents, if happened?	0.5	Rewrite	1
54		To what extent can you trust your physician?	0.6	Rewrite	0.9
56		Did you need to pay extra fees directly to your physician or nurse to receive fertility care?	0.6	Rewrite	1
58		Have you ever felt that your physician or nurse was bored and want just to finish and leave?	0.8		1
59		To what extent was your physician patient with you?	0.8		1
60		Did your physician or nurse empower you by religious support during fertility care?	0.8		0.8
61	Staff competence	Were the physicians in this facility well-known, has good reputation?	1		0.9
62	11	Did your physicians ask about history of your illness adequately?	0.8		0.8
63		Did your physician give you the prescription without examining your body?	0.7	Rewrite	1
64		Did your physician order investigations needed before describing medicine?	1		1
65		How competent are the physicians in this facility?	0.8		0.9
66		How accurate and precise are the physicians in this facility?	0.8		1
67		Did you feel your physician understands you fast and well?	0.8		1
68		Did your physician reach the diagnosis for your infertility problem?	1		1
69		Did your physician give you curative solutions for your infertility problem?	1		1
71		Did your physician consider all the aspects related to your infertility like psychological, life style factor…?	1		1
72	Information and education	To what extent did your physicians talk and receive during medical consultation?	1		1
73	24	What is the average length of consultation you had for fertility issues?	1		1
75		To what extent did your physician help you to understand your infertility problem fully?	1		0.8
76		Did you need to search or ask other persons (other than your physician) to understand your infertility problem and its treatment more?	1		1
77		Did your physicians tell you about all treatment options suitable for you?	0.8		0.9
78		Did you usually receive adequate information about each of the available treatment options?	0.8		1
79		Have you ever enrolled in treatment plan then finally discovered that there are other better treatment options were not disclosed to you?	1		0.8
80		Did your physician explain for you what do expect before, during and after any procedures?	0.8		0.9
81		Did you recive clear home care instructions, e.g. how to use the medicines?	0.8		0.9
82		Did your physician discuss with you clearly the follow up plan; what will be in the next visit?	0.9		0.8
83		Were you informed about common medicines side effects before starting using them?	1		1
84		Did any medical team member teach you how to self-inject your medicine?	1		1
85		How do you rate the information you received during fertility treatment juorney in general?	1		1
86		Did your physician explain adequately the results of your investigations?	1		1
87		Did your physician discuss what you should do or avoid during your treatment period?	1		0.8
88		Did your physician explain for you adequately what are the possible complications of your complaint especially if not treated?	1		0.8
89		Have you ever felt that you do not know what to do (being lost) when you went out fertility clinic?	1		1
90		Did you receive written information from the healthcare team?	1		1
91		To what extent did you understand the information given by healthcare team?	1		1
92		Did your physician welcome your questions?	1		0.8
93		Did your physician and nurse answer your queries comprehensively?	1		1
94		Did your physician provide awareness-raising concerning fertility issues for you and your husband?	1		1
96	Psychological and emotional support	Did your physician listen to you carefully?	1		1
97	12	Did your physician allow you to speak without interrupting you early?	1		0.9
98		Did you feel that your physician considered your personal and special situation when providing care?	1		1
99		To what extent the medical team show empathy when dealing with you?	1		0.8
102		Did your physicians give you a realistic hope during fertility care?	1		1
103		Did your physician give you a depressive talk regarding your fertility issues? E.g.“It is impossible to get pregnant”	1		1
105		Did you had adequate psychosocial support during treatment journey?	1		0.8
107		To what extent did your physician or nurse motivate you?	1		0.8
108	Continuity and coordination of care	Did you feel that your physician had checked your medical record before starting with you?	1		1
109	13	How often did you need to repeat the same story to your physicians during infertility treatment journey?	1		1
111		To what extent did your physician consider your husband fertility issues?	1		1
113		Did your physician share with you a clear treatment plan from the start?	1		1
114		Did your physician provide ongoing follow up of your case?	1		1
119		Did you have one physician responsible of follow up of your case and decision-making?	1		0.8
120		How often did you get contradictory information from different physicians or nurses (one says one thing, the other says something different)?	1		1
121		Did your physicians involve other speciality in your case e.g. dietician, psychologist,…?	1		1
122		Did your physician make your treatment journey longer than it should be?	1		1
123		Did you pause unnecessarily between a setp to the next during fertility care?	1		1
115	Participation in care	Did your physician share you updates in your treatment plan, if needed?	1		0.8
116	3	Did your physician encourage you to participate in the decisions about your treatment?	1		1
117		Did you have an easy access to your own medical record during the treatment period?	1		1
			84.4		88.18
		S-FVI/Ave	0.897872		0.938085
I-FVI	Item face validity index
S-FVI/Ave	Scale face validity index

## Sheet: Appendix 3
Content validity index with items decision
Item no.	Domains	Items	I-CVI	Decision
2	Accessibility	Have you given appointment at the time that is out of the purpose of your visit (like for ovulation monitoring)?	0.8
3		At the time you booked your first appointment, when was the earliest available appointment you found to see your physician?	0.6	Delete
5		How smooth is it to book an appropriate appointment?	1
6		How smooth was the process to receive health services; e.g. open a file, medications dispension, referral to do image or lab tests …?	0.9
8		Had you needed an intermediary to access health services for infertility like for example booking appointment?	0.4	Delete
9		Did you receive a contact no. to use in case you need urgent help?	1
10		Have you needed to communicate with your physicians through phone like by calls or WhatsApp and couldn’t not reach them?	0.8
11		How frequent this scenario happened to you: You are waiting to see your physician for fertility issues, the nurse came: “excuse me! The physician has an urgent operation or delivery so he/she must leave now”?	0.7	Delete
12		How long you usually need to wait before going into the clinic to see the physician?	0.7	Delete
13		How frequent did you go for infertility care with a prescheduled appointment and did not receive the service ontime?	0.9
16	Minimizing cost	How do you rate the cost of fertility care in this health facility?	0.9
17		To what extent did you find this health facility putting efforts to minimize the cost of fertility care?	0.7	Delete
19	Physical comfort	How do you rate the cleanliness in this health facility in general?	0.9
21		How tidy is this health facility in general?	0.9
22		Were you in this health facility and did not find a chair to set while waiting your turn?	0.6	Delete
23		How do you rate the comfort in this health facility in general?	0.9
24		Did you need assistance while in this health facility but you did not receive help?	0.9
25		How fast you usually receive help when you ask for while in this health facility?	0.5	Delete
26		How do you rate the nursing care you received?	0.9
27		Did you complain of pain while in this health facility and did not receive pain management?	0.4	Delete
28		Was your physician keen to prescribe the least number of effective medicine doses?	0.6	Delete
29	Privacy	Is there a special unit for women infertility care in this health facility?	0.7	Delete
30		Did this health facility provide a female physician to examine you if you asked for that?	0.8
31		Did your physician or nurse expose intimate parts of your body unnecessarily?	0.7	Delete
33		To what extent did you feel that your privacy was respected?	1
35		Did you feel that the number of people in the clinic or procedure room is over?	0.6	Delete
37		Did your physician or nurse take your permission before allowing other persons to go into the clinic or procedure room like trainees, physicians…etc?	0.9
38		Did your physician or nurse talk about your infertility issues to others while you preferred not to?	0.9
40		Did your physician involve your husband in fertility care; his presence, explanation of your issues?	0.8
41	Staff attitude and communication	Did the healthcare team deal with you with respect and dignity?	1
42		Have you ever visited a physician for fertility issues in this facility then did not continue with him/her due to poor communication or behavior?	0.8
43		To what extent did you feel your physician cared about you?	0.7	Delete
44		Did your physician spend adequate time with you?	0.9
45		How do you rate the physicians' communication during your treatment journey?	1
50		Did your physician or nurse tell you something then you discovered it was not true?	0.8
53		Did the healthcare team inform you about errors or incidents?	0.5	Delete
54		Do you trust your physician?	0.7	Delete
56		Did your physician or nurse asked you to pay extra fees directly to them for fertility care?	0.8
58		Have you ever felt that your physician or nurse was bored and want just to finish and leave?	0.6	Delete
59		To what extent was your physician patient with you?	0.5	Delete
60		Did your physician or nurse empower you by religious support during fertility care?	0.7	Delete
61	Staff competence	Were the physicians in this facility have good reputation?	0.7	Delete
62		Did your physicians ask about history of your illness adequately?	0.9
63		Did your physician start prescribing you medicines without examining your body?	0.7	Delete
64		Did your physician order investigations needed before describing medicine?	0.7	Delete
65		How competent are the physicians in this facility?	0.6	Delete
66		How accurate and precise are the physicians in this facility?	0.4	Delete
67		Did you feel your physician understands you fast and well?	0.7	Delete
68		Did your physician reach the diagnosis for your infertility problem?	0.7	Delete
69		Did your physician give you curative solutions for your infertility problem?	0.8
71		Did your physician consider all the aspects related to your infertility like psychological, life style factor…?	0.9
72	Information and education	To what extent did your physicians talk and receive during medical consultation?	0.6	Delete
73		What was the approximate length of the initial consultation you had for fertility issues?	0.5	Delete
75		To what extent did your physician help you to understand your infertility problem fully?	0.9
76		Did you need to search or ask other persons (other than your physician) to understand your infertility problem and its treatment more?	0.9
77		Did your physicians tell you about all treatment options suitable for you?	1
78		Did you receive adequate information about each of the available treatment options?	1
79		Have you ever enrolled in treatment plan then finally discovered that there are other better treatment options were not disclosed to you?	0.7	Delete
80		Did your physician explain for you what do expect before, during and after any procedures?	1
81		Did you receive clear home care instructions, e.g. how to use the medicines?	0.9
82		Did your physician discuss with you clearly the follow up plan; what will be in the next visit?	1
83		Were you informed about common medicines side effects before starting using them?	1
84		Did any medical team member teach you how to self-inject your medicine?	0.7	Delete
85		How do you rate the information you received during fertility treatment journey in general?	0.9
86		Did your physician explain adequately the results of your investigations?	0.7	Delete
87		Did your physician discuss what you should do or avoid during your treatment period?	1
88		Did your physician explain for you adequately what are the possible complications of your complaint especially if not treated?	0.9
89		Have you ever felt that you do not know what to do (being lost) when you went out fertility clinic?	0.7	Delete
90		Did you receive written information from the healthcare team?	0.6	Delete
91		To what extent did you understand the information given by healthcare team?	0.8
92		Did your physician welcome your questions?	0.7	Delete
93		Did your physician and nurse answer your queries comprehensively?	0.8
94		Did your physician provide awareness-raising concerning fertility issues for you and your husband?	1
96	Psychological and emotional support	Did your physician listen to you carefully?	1
97		Did your physician allow you to speak without interrupting you early?	0.8
98		Did you feel that your physician considered your personal and special situation when providing care?	1
99		To what extent the medical team show empathy when dealing with you?	0.9
102		Did your physicians give you a realistic hope during fertility care?	0.7	Delete
103		Did your physician give you a depressive talk regarding your fertility issues? E.g. “It is impossible to get pregnant”	0.8
105		Did you have adequate psychosocial support during treatment journey?	0.8
107		To what extent did your physician or nurse motivate you?	0.8
108	Continuity and coordination of care	Did you feel that your physician had checked your medical record before starting with you?	0.8
109		How often did you need to repeat the same story to your physicians during infertility treatment journey?	0.9
111		To what extent did your physician consider your husband fertility issues?	0.8
113		Did your physician share with you a clear treatment plan from the start?	1
114		Did your physician provide ongoing follow up of your case?	0.9
119		Did you have one physician responsible of decision-making and follow up of your case?	0.9
120		How often did you get contradictory information from different physicians or nurses (one says one thing, the other says something different)?	0.5	Delete
121		Did your physicians involve other specialist in your case e.g. dietician, psychologist, …?	0.9
122		Did your physician make your treatment journey longer than it should be?	0.5	Delete
123		Did you pause unnecessarily between a step to the next during fertility care?	0.9
115	Participation in care	Did your physician share you updates in your treatment plan?	1
116		Did your physician encourage you to participate in the decisions about your treatment?	0.9
117		Did you have an easy access to your own medical record during the treatment period?	0.7	Delete
			74.3
		S-CVI/Ave	0.790426
I-CVI	Item content validity index
S-CVI/Ave	Scale content validity index
	Items with CVI<0.78

## Sheet: Appendix 4
The items for draft patient-centered infertility care questionnaire for female clients (PCIQ-F), with item and domain content validity index
Item no.	Domains	Items	I-CVI	D-CVI	Retained	Deleted
2	Accessibility	Have you given appointment at the time that is out of the purpose of your visit (like for ovulation monitoring)?	0.8	0.9	57	37	94
5	6	How smooth is it to book an appropriate appointment?	1
6		How smooth was the process to receive health services; e.g. open a file, medications dispension, referral to do image or lab tests …?	0.9
9		Did you receive a contact no. to use in case you need urgent help?	1
10		Have you needed to communicate with your physicians through phone like by calls or WhatsApp and couldn’t not reach them?	0.8
13		How frequent did you go for infertility care with a prescheduled appointment and did not receive the service ontime?	0.9
16	Minimizing cost	How do you rate the cost of fertility care in this health facility?	0.9	0.9
19	Physical comfort	How do you rate the cleanliness in this health facility in general?	0.9	0.9
21	5	How tidy is this health facility in general?	0.9
23		How do you rate the comfort in this health facility in general?	0.9
24		Did you need assistance while in this health facility but you did not receive help?	0.9
26		How do you rate the nursing care you received?	0.9
30	Privacy	Did this health facility provide a female physician to examine you if you asked for that?	0.8	0.88
33	5	To what extent did you feel that your privacy was respected?	1
37		Did your physician or nurse take your permission before allowing other persons to go into the clinic or procedure room like trainees, physicians…etc?	0.9
38		Did your physician or nurse talk about your infertility issues to others while you preferred not to?	0.9
40		How frequent did your physician involve your husband in fertility care; his presence, explanation of your issues,…?	0.8
41	Staff attitude and communication	To what extent did the healthcare team deal with you with respect and dignity?	1	0.883333
42	6	Have you ever changed your physician due to his/her poor communication or performance?	0.8
44		Did your physician spend adequate time with you?	0.9
45		How do you rate the physicians' communication during your treatment journey?	1
50		Did your physician or nurse tell you something then you discovered it was not true?	0.8
56		Did your physician or nurse asked you to pay extra fees directly to them for fertility care?	0.8
62	Staff competence	Did your physicians ask about history of your illness adequately?	0.9	0.866667
69	3	Did your physician give you curative solutions for your infertility problem?	0.8
71		Did your physician consider all the aspects related to your infertility like psychological, life style factor…?	0.9
75	Information and education	To what extent did your physician help you to understand your infertility problem fully?	0.9	0.935714
76	14	Did you need to search or ask other persons (other than your physician) to understand your infertility problem and its treatment more?	0.9
77		Did your physicians tell you about all treatment options suitable for you?	1
78		Did you receive adequate information about each of the available treatment options?	1
80		Did your physician explain for you what do expect before, during and after any procedures?	1
81		Did you receive clear home care instructions, e.g. how to use the medicines?	0.9
82		Did your physician discuss with you clearly the follow up plan; what will be in the next visit?	1
83		Were you informed about common medicines side effects before starting using them?	1
85		How do you rate the information you received during fertility treatment journey in general?	0.9
87		Did your physician discuss what you should do or avoid during your treatment period?	1
88		Did your physician explain for you adequately what are the possible complications of your complaint especially if not treated?	0.9
91		To what extent did you understand the information given by healthcare team?	0.8
93		Did your physician and nurse answer your queries comprehensively?	0.8
94		Did your physician provide awareness-raising concerning fertility issues for you and your husband?	1
96	Psychological and emotional support	Did your physician listen to you carefully?	1	0.871429
97	7	Did your physician allow you to speak without interrupting you early?	0.8
98		Did you feel that your physician considered your personal and special situation when providing care?	1
99		To what extent the medical team show empathy when dealing with you?	0.9
103		Did your physician give you a depressive talk regarding your fertility issues? E.g. “It is impossible to get pregnant”	0.8
105		Did you have adequate psychosocial support during treatment journey?	0.8
107		To what extent did your physician or nurse motivate you?	0.8
108	Continuity and coordination of care	Did you feel that your physician had checked your medical record before starting with you?	0.8	0.8875
109	8	How often did you need to repeat the same story to your physicians during infertility treatment journey?	0.9
111		To what extent did your physician consider your husband fertility issues?	0.8
113		Did your physician share with you a clear treatment plan from the start?	1
114		Did your physician provide ongoing follow up of your case?	0.9
119		Did you have one physician responsible of decision-making and follow up of your case?	0.9
121		Did your physicians involve other specialist in your case e.g. dietician, psychologist, …?	0.9
123		Did you pause unnecessarily between a step to the next during fertility care?	0.9
115	Participation in care	Did your physician share you updates in your treatment plan?	1	0.95
116	2	Did your physician encourage you to participate in the decisions about your treatment?	0.9
			51.3	8.97464
		S-CVI/Ave	0.9	0.897464
I-CVI	Item content validity index
D-CVI	Domain content validity index
S-CVI/Ave	Scale content validity index
